# Supplementary material for: Sevoflurane Aggravates the Progress of Alzheimer’s Disease Through NLRP3/Caspase-1/Gasdermin D Pathway
Source: Front Cell Dev Biol. 2022 Jan 19;9:801422. doi: 10.3389/fcell.2021.801422 (PMC8807556; doi:10.3389/fcell.2021.801422)
Supplement: Supplementary file 1 [file DataSheet3.ZIP]

Archive with 78 entries (74 files):
- Original microscopy images1/
- Original microscopy images1/Figure1/
- Original microscopy images1/Figure1/CON C-GSDMD.tif
- Original microscopy images1/Figure1/CON DAPI.tif
- Original microscopy images1/Figure1/con Iba1.tif
- Original microscopy images1/Figure1/con merge.tif
- Original microscopy images1/Figure1/con mergify.tif
- Original microscopy images1/Figure1/sevo C-GSDMD.tif
- Original microscopy images1/Figure1/sevo DAPI.tif
- Original microscopy images1/Figure1/sevo Iba1.tif
- Original microscopy images1/Figure1/sevo merge.tif
- Original microscopy images1/Figure1/sevo mergify.tif
- Original microscopy images1/Figure2/
- Original microscopy images1/Figure2/con DAPI.tif
- Original microscopy images1/Figure2/con merge.tif
- Original microscopy images1/Figure2/con P10-casp1.tif
- Original microscopy images1/Figure2/con PI.tif
- Original microscopy images1/Figure2/Model  PI.tif
- Original microscopy images1/Figure2/Model DAPI.tif
- Original microscopy images1/Figure2/Model merge.tif
- Original microscopy images1/Figure2/Model P10-casp1.tif
- Original microscopy images1/Figure2/Model sevo DAPI.tif
- Original microscopy images1/Figure2/Model sevo merge.tif
- Original microscopy images1/Figure2/Model sevo P10-casp1.tif
- Original microscopy images1/Figure2/Model sevo PI.tif
- Original microscopy images1/Figure2/Model vx765 DAPI.tif
- Original microscopy images1/Figure2/Model vx765 merge.tif
- Original microscopy images1/Figure2/Model vx765 P10-casp1.tif
- Original microscopy images1/Figure2/Model vx765 PI.tif
- Original microscopy images1/Figure2/Model vx765 sevo DAPI.tif
- Original microscopy images1/Figure2/Model vx765 sevo merge.tif
- Original microscopy images1/Figure2/model vx765 sevo P10-casp1.tif
- Original microscopy images1/Figure2/Model vx765 sevo PI.tif
- Original microscopy images1/Figure2/sevo DAPI.tif
- Original microscopy images1/Figure2/sevo merge.tif
- Original microscopy images1/Figure2/sevo P10-casp1.tif
- Original microscopy images1/Figure2/sevo PI.tif
- Original microscopy images1/Figure2/vx765 DAPI.tif
- Original microscopy images1/Figure2/vx765 merge.tif
- Original microscopy images1/Figure2/vx765 P10-casp1.tif
- Original microscopy images1/Figure2/vx765 PI.tif
- Original microscopy images1/Figure2/vx765 sevo  P10-casp1.tif
- Original microscopy images1/Figure2/vx765 sevo DAPI.tif
- Original microscopy images1/Figure2/vx765 sevo merge.tif
- Original microscopy images1/Figure2/vx765 sevo PI.tif
- Original microscopy images1/Figure3/
- Original microscopy images1/Figure3/con ASC.tif
- Original microscopy images1/Figure3/con DAPI.tif
- Original microscopy images1/Figure3/con IbA1.tif
- Original microscopy images1/Figure3/con merge.tif
- Original microscopy images1/Figure3/Model ASC.tif
- Original microscopy images1/Figure3/Model DAPI.tif
- Original microscopy images1/Figure3/Model IbA1.tif
- Original microscopy images1/Figure3/Model merge.tif
- Original microscopy images1/Figure3/Model SEVO  merge.tif
- Original microscopy images1/Figure3/Model SEVO ASC.tif
- Original microscopy images1/Figure3/Model SEVO DAPI.tif
- Original microscopy images1/Figure3/Model SEVO IbA1.tif
- Original microscopy images1/Figure3/Model vx765  DAPI.tif
- Original microscopy images1/Figure3/Model vx765 ASC.tif
- Original microscopy images1/Figure3/Model vx765 IbA1.tif
- Original microscopy images1/Figure3/Model vx765 merge.tif
- Original microscopy images1/Figure3/Model vx765 sevo ASC.tif
- Original microscopy images1/Figure3/Model vx765 sevo DAPI.tif
- Original microscopy images1/Figure3/Model vx765 sevo IbA1.tif
- Original microscopy images1/Figure3/Model vx765 sevo merge.tif
- Original microscopy images1/Figure3/sevo ASC.tif
- Original microscopy images1/Figure3/sevo DAPI.tif
- Original microscopy images1/Figure3/sevo IbA1.tif
- Original microscopy images1/Figure3/sevo merge.tif
- Original microscopy images1/Figure3/vx765 ASC.tif
- Original microscopy images1/Figure3/vx765 DAPI.tif
- Original microscopy images1/Figure3/vx765 IbA1.tif
- Original microscopy images1/Figure3/vx765 merge.tif
- Original microscopy images1/Figure3/vx765 sevo  IbA1.tif
- Original microscopy images1/Figure3/vx765 sevo ASC.tif
- Original microscopy images1/Figure3/vx765 sevo DAPI.tif
- Original microscopy images1/Figure3/vx765 sevo merge.tif
