# Supplementary material for: Sevoflurane Aggravates the Progress of Alzheimer’s Disease Through NLRP3/Caspase-1/Gasdermin D Pathway
Source: Front Cell Dev Biol. 2022 Jan 19;9:801422. doi: 10.3389/fcell.2021.801422 (PMC8807556; doi:10.3389/fcell.2021.801422)
Supplement: Supplementary file 2 [file DataSheet4.ZIP]

Archive with 26 entries (24 files):
- Original microscopy images2/
- Original microscopy images2/Figure5/
- Original microscopy images2/Figure5/bv2 con DAPI.tif
- Original microscopy images2/Figure5/bv2 con merge.tif
- Original microscopy images2/Figure5/bv2 con mergify.tif
- Original microscopy images2/Figure5/bv2 con P10-casp1.tif
- Original microscopy images2/Figure5/bv2 model DAPI.tif
- Original microscopy images2/Figure5/bv2 model merge.tif
- Original microscopy images2/Figure5/bv2 model mergify.tif
- Original microscopy images2/Figure5/bv2 model P10-casp1.tif
- Original microscopy images2/Figure5/bv2 model sevo  DAPI.tif
- Original microscopy images2/Figure5/bv2 model sevo  merge.tif
- Original microscopy images2/Figure5/bv2 model sevo mergify.tif
- Original microscopy images2/Figure5/bv2 model sevo P10-casp1.tif
- Original microscopy images2/Figure5/NLRP3 con DAPI.tif
- Original microscopy images2/Figure5/NLRP3 con merge.tif
- Original microscopy images2/Figure5/NLRP3 con mergify.tif
- Original microscopy images2/Figure5/NLRP3 con P10-casp1.tif
- Original microscopy images2/Figure5/NLRP3 model  merge.tif
- Original microscopy images2/Figure5/NLRP3 model  p10-casp1.tif
- Original microscopy images2/Figure5/NLRP3 model DAPI.tif
- Original microscopy images2/Figure5/NLRP3 model mergify.tif
- Original microscopy images2/Figure5/NLRP3 model sevo DAPI.tif
- Original microscopy images2/Figure5/NLRP3 model sevo merge.tif
- Original microscopy images2/Figure5/NLRP3 model sevo mergify.tif
- Original microscopy images2/Figure5/NLRP3 model sevo p10-casp1.tif
