# Supplementary material for: Sevoflurane Aggravates the Progress of Alzheimer’s Disease Through NLRP3/Caspase-1/Gasdermin D Pathway
Source: Front Cell Dev Biol. 2022 Jan 19;9:801422. doi: 10.3389/fcell.2021.801422 (PMC8807556; doi:10.3389/fcell.2021.801422)
Supplement: Supplementary file 3 [file DataSheet1.ZIP]

Archive with 4 entries (3 files):
- Original data only for review/
- Original data only for review/CCK8 and LDH data in figure2D.xlsx
- Original data only for review/CCK8 and LDH data in figure5E.xlsx
- Original data only for review/CCK8 and LDH data in figure6D.xlsx
