# Supplementary material for: Sevoflurane Aggravates the Progress of Alzheimer’s Disease Through NLRP3/Caspase-1/Gasdermin D Pathway
Source: Front Cell Dev Biol. 2022 Jan 19;9:801422. doi: 10.3389/fcell.2021.801422 (PMC8807556; doi:10.3389/fcell.2021.801422)
Supplement: Supplementary file 3 [file DataSheet1.ZIP › Original data only for review/CCK8 and LDH data in figure5E.xlsx]

## Sheet: Sheet1
Figure 5E	CCK8	WT con	WT model	WT model+sevo	N3-KO con	N3-KO model	N3-KO model+sevo				cell percentage	WT con	WT model	WT model+sevo	N3-KO con	N3-KO model	N3-KO model+sevo
first experiment		0.8195	0.8913	0.7588	0.3726	0.4979	0.666				first experiment	88.854	96.6388	82.2726	40.399	53.9846	72.2108
		0.8284	0.8622	0.7845	0.38	0.4617	0.5349					89.8189	93.4837	85.0591	41.2013	50.0596	57.9963
		0.8288	0.9223	0.7897	0.3687	0.4585	0.6692					89.8623	100	85.6229	39.9761	49.7127	72.5577
		0.8248	0.8576	0.7818	0.3603	0.4755	0.6364					89.4286	92.9849	84.7663	39.0654	51.5559	69.0014
		0.795	0.8483	0.7646	0.3741	0.4793	0.485					86.1975	91.9766	82.9014	40.5616	51.9679	52.5859
		0.7747	0.8445	0.7654	0.3889	0.4578	0.5422					83.9965	91.5646	82.9882	42.1663	49.6368	58.7878
second experiment		0.6717	0.6147	0.4817	0.6114	0.5644	0.6209				second experiment	100	91.5141	71.7136	91.0228	84.0256	92.4371
		0.6439	0.5999	0.4779	0.5663	0.5471	0.5751					95.8612	89.3107	71.1478	84.3085	81.4501	85.6186
		0.6495	0.6043	0.4787	0.5947	0.5577	0.5717					96.695	89.9658	71.2669	88.5365	83.0281	85.1124
		0.6434	0.6018	0.5329	0.5949	0.5456	0.5718					95.7868	89.5936	79.336	88.5663	81.2267	85.1273
		0.6416	0.6146	0.4456	0.5711	0.5565	0.6219					95.5188	91.4992	66.3391	85.0231	82.8495	92.586
		0.6578	0.6073	0.5148	0.6071	0.5488	0.5796					97.9306	90.4124	76.6414	90.3826	81.7031	86.2885
third experiment		0.7609	0.9339	0.6545	0.7769	0.7478	0.7012				third experiment	82.8506	101.688	71.2652	84.5928	81.4242	76.3502
		0.7999	0.9184	0.6858	0.7144	0.7398	0.774					87.0971	100	74.6733	77.7875	80.5531	84.277
		0.7374	0.8552	0.7238	0.7346	0.7807	0.6928					80.2918	93.1185	78.811	79.9869	85.0065	75.4355
		0.7243	0.8724	0.7333	0.7645	0.7122	0.6614					78.8654	94.9913	79.8454	83.2426	77.5479	72.0166
		0.7218	0.8303	0.7118	0.7425	0.7343	0.7707					78.5932	90.4072	77.5044	80.8471	79.9543	83.9177
		0.7319	0.917	0.7093	0.7357	0.724	0.7555					79.6929	99.8476	77.2321	80.1067	78.8328	82.2626
	LDH release	WT con	WT model	WT model+sevo	N3-KO con	N3-KO model	N3-KO model+sevo	WT Max LDH release
first experiment		0.6546	0.752	1.0143	0.724	0.8509	0.889	3.337
		0.6746	0.7306	1.0878	0.7318	0.7941	0.848	3.353
		0.6401	0.7412	0.9879	0.7217	0.7967	0.8722	3.364
		0.6784	0.7751	1.0994	0.6814	0.7545	0.8844	3.107
		0.7274	0.7272	0.9346	0.7182	0.8211	0.8625	3.338
		0.6794	0.767	0.9635	0.725	0.8595	0.8893	3.353
second experiment		0.6526	0.6658	0.8115	0.6392	0.6779	0.6909	3.106
		0.6364	0.6713	0.7951	0.6508	0.678	0.6835	3.189
		0.6402	0.6909	0.79	0.7012	0.6294	0.6744	3.347
		0.6152	0.6621	0.7784	0.7151	0.6235	0.6747	3.263
		0.7224	0.6707	0.7842	0.7161	0.6279	0.7	3.364
		0.7368	0.6704	0.7772	0.6382	0.7173	0.6972	3.107
third experiment		0.6991	0.6293	0.845	0.653	0.8608	0.7159	3.24
		0.6554	0.5836	0.7574	0.6294	0.8678	0.6649	3.37
		0.6275	0.5952	0.8425	0.6536	0.8717	0.7088	3.338
		0.673	0.594	0.7798	0.6289	0.8673	0.7278	3.353
		0.6788	0.6378	0.8174	0.6091	0.8397	0.77	3.365
		0.6572	0.6381	0.7714	0.6593	0.8626	0.7293	3.19
