# Supplementary material for: Sevoflurane Aggravates the Progress of Alzheimer’s Disease Through NLRP3/Caspase-1/Gasdermin D Pathway
Source: Front Cell Dev Biol. 2022 Jan 19;9:801422. doi: 10.3389/fcell.2021.801422 (PMC8807556; doi:10.3389/fcell.2021.801422)
Supplement: Supplementary file 3 [file DataSheet1.ZIP › Original data only for review/CCK8 and LDH data in figure6D.xlsx]

## Sheet: Sheet1
Figure 6D	CCK8	WT con	WT model	WT model+sevo	C1-KO con	C1-KO model	C1-KO model+sevo			cell percentage	WT con	WT model	WT model+sevo	C1-KO con	C1-KO model	C1-KO model+sevo
first experiment		0.8195	0.8913	0.7588	0.5195	0.6696	0.746			first experiment	88.854	96.6388	82.2726	56.3266	72.6011	80.8847
		0.8284	0.8622	0.7845	0.5302	0.6528	0.7964				89.8189	93.4837	85.0591	57.4867	70.7796	86.3493
		0.8288	0.9223	0.7897	0.5122	0.6381	0.8251				89.8623	100	85.6229	55.5351	69.1857	89.4611
		0.8248	0.8576	0.7818	0.5018	0.6263	0.8293				89.4286	92.9849	84.7663	54.4075	67.9063	89.9165
		0.795	0.8483	0.7646	0.5157	0.6355	0.8119				86.1975	91.9766	82.9014	55.9146	68.9038	88.0299
		0.7747	0.8445	0.7654	0.4928	0.6375	0.8127				83.9965	91.5646	82.9882	53.4316	69.1207	88.1167
second experiment		0.6717	0.6147	0.4817	0.3909	0.3974	0.4213			second experiment	100	91.5141	71.7136	58.1956	59.1633	62.7215
		0.6439	0.5999	0.4779	0.3706	0.4005	0.404				95.8612	89.3107	71.1478	55.1734	59.6248	60.1459
		0.6495	0.6043	0.4787	0.3449	0.385	0.4032				96.695	89.9658	71.2669	51.3473	57.3173	60.0268
		0.6434	0.6018	0.5329	0.423	0.3976	0.3739				95.7868	89.5936	79.336	62.9745	59.1931	55.6647
		0.6416	0.6146	0.4456	0.3422	0.4409	0.4012				95.5188	91.4992	66.3391	50.9454	65.6394	59.729
		0.6578	0.6073	0.5148	0.3407	0.4051	0.416				97.9306	90.4124	76.6414	50.722	60.3097	61.9324
third experiment		0.7609	0.9339	0.6545	0.368	0.408	0.3099			third experiment	82.8506	101.688	71.2652	40.0697	44.4251	33.7435
		0.7999	0.9184	0.6858	0.3545	0.3826	0.326				87.0971	100	74.6733	38.5997	41.6594	35.4965
		0.7374	0.8552	0.7238	0.3404	0.3647	0.3109				80.2918	93.1185	78.811	37.0645	39.7104	33.8524
		0.7243	0.8724	0.7333	0.3532	0.3609	0.3308				78.8654	94.9913	79.8454	38.4582	39.2966	36.0192
		0.7218	0.8303	0.7118	0.3568	0.3774	0.2862				78.5932	90.4072	77.5044	38.8502	41.0932	31.1629
		0.7319	0.917	0.7093	0.3688	0.3545	0.2788				79.6929	99.8476	77.2321	40.1568	38.5997	30.3571
	LDH release	WT con	WT model	WT model+sevo	C1-KO con	C1-KO model	C1-KO model+sevo	WT Max LDH release
first experiment		0.6546	0.752	1.0143	0.6857	0.8301	0.8734	3.337
		0.6746	0.7306	1.0878	0.677	0.8298	0.8443	3.353
		0.6401	0.7412	0.9879	0.6307	0.8482	0.8702	3.364
		0.6784	0.7751	1.0994	0.6763	0.8453	0.8477	3.107
		0.7274	0.7272	0.9346	0.6954	0.8033	0.8695	3.338
		0.6794	0.767	0.9635	0.689	0.8244	0.8625	3.353
second experiment		0.6526	0.6658	0.8115	0.6098	0.6882	0.6956	3.106
		0.6364	0.6713	0.7951	0.5478	0.6495	0.6945	3.189
		0.6402	0.6909	0.79	0.553	0.5849	0.6722	3.347
		0.6152	0.6621	0.7784	0.5272	0.6923	0.6776	3.263
		0.7224	0.6707	0.7842	0.5746	0.6085	0.6591	3.364
		0.7368	0.6704	0.7772	0.6159	0.6359	0.6554	3.107
third experiment		0.6991	0.6293	0.845	0.6878	0.676	0.5797	3.24
		0.6554	0.5836	0.7574	0.691	0.6856	0.5191	3.37
		0.6275	0.5952	0.8425	0.6935	0.6574	0.5427	3.338
		0.673	0.594	0.7798	0.6593	0.6777	0.5275	3.353
		0.6788	0.6378	0.8174	0.6919	0.6912	0.569	3.365
		0.6572	0.6381	0.7714	0.6985	0.6664	0.5528	3.19
