# Supplementary material for: Sevoflurane Aggravates the Progress of Alzheimer’s Disease Through NLRP3/Caspase-1/Gasdermin D Pathway
Source: Front Cell Dev Biol. 2022 Jan 19;9:801422. doi: 10.3389/fcell.2021.801422 (PMC8807556; doi:10.3389/fcell.2021.801422)
Supplement: Supplementary file 4 [file DataSheet2.ZIP]

Archive with 10 entries (8 files):
- Original images and data in supplementary figures/
- Original images and data in supplementary figures/Q-PCR data.xlsx
- Original images and data in supplementary figures/Supplementary figure2/
- Original images and data in supplementary figures/Supplementary figure2/S2-AB.tif
- Original images and data in supplementary figures/Supplementary figure2/S2-C-CAPS1.tif
- Original images and data in supplementary figures/Supplementary figure2/S2-GAPDH.tif
- Original images and data in supplementary figures/Supplementary figure2/S2-NLRP3.tif
- Original images and data in supplementary figures/Supplementary figure2/S2-P-TAU.tif
- Original images and data in supplementary figures/Supplementary figure2/S2-PRO-CASP1.tif
- Original images and data in supplementary figures/Supplementary figure2/S2-TAU.tif
